# Supplementary material for: Mixed Infection in Common Carp (Cyprinus carpio) Caused by Aeromonas veronii, Aeromonas hydrophila, Plesiomonas shigelloides, and Citrobacter freundii
Source: Animals (Basel). 2025 Mar 12;15(6):805. doi: 10.3390/ani15060805 (PMC11939569; doi:10.3390/ani15060805)
Supplement: Supplementary file 1 [file animals-15-00805-s001.zip]

Archive with 1 entries (1 files):
- animals-3477920-supplementary.pdf
